# Supplementary material for: DNAJA1- and conformational mutant p53-dependent inhibition of cancer cell migration by a novel compound identified through a virtual screen
Source: Cell Death Discov. 2022 Oct 31;8:437. doi: 10.1038/s41420-022-01229-5 (PMC9622836; doi:10.1038/s41420-022-01229-5)
Supplement: Supplementary file 3 — Supplementary table 1 [file 41420_2022_1229_MOESM3_ESM.xlsx]

## Sheet: Sheet1
	Supplementary Table 1. List of compounds.
	Compund	MolPort ID	Supplier	Catalogue number
	Initial screening
	1-1	MolPort-007-788-618	ChemDiv, Inc.	F184-2858
	1-2	MolPort-007-788-404	ChemDiv, Inc.	F184-1031
	1-3	MolPort-010-736-500	ChemDiv, Inc.	F184-1767
	2-1	MolPort-044-257-146	ENAMINE Ltd.	Z82972443
	3-1	MolPort-001-745-767	AnalytiCon Discovery, GmbH	NAT13-332931
	4-1	NA	Asinex Corp.	ASN04189163
	5-1	NA	Asinex Corp.	ASN05553776
	5-2	NA	Asinex Corp.	ASN05561100
	6-1	MolPort-007-590-671	ChemDiv, Inc.	C138-0609
	7-1	MolPort-044-180-046	Vitas-M Laboratory, Ltd.	STL549499
	7-2	MolPort-044-543-617	Vitas-M Laboratory, Ltd.	STL550791
	7-3	MolPort-044-180-840	Vitas-M Laboratory, Ltd.	STL549935
	11-1	MolPort-003-028-108	ENAMINE Ltd.	Z1041114318
	11-2	MolPort-000-682-691	Otava, Ltd.	7114510233
	11-3	MolPort-000-682-685	Otava, Ltd.	7114510224
	12-1	MolPort-007-816-959	ChemDiv, Inc.	F919-0797
	12-2	MolPort-007-817-138	ChemDiv, Inc.	F919-1065
	12-3	MolPort-007-817-009	ChemDiv, Inc.	F919-0874
	13-1	MolPort-006-568-306	ChemDiv, Inc.	V022-5361
	14-1	MolPort-007-667-357	ChemDiv, Inc.	C769-0089
	15-1	MolPort-002-532-685	Vitas-M Laboratory, Ltd.	STL530817
	15-2	MolPort-002-532-232	Vitas-M Laboratory, Ltd.	STL533390
	15-3	MolPort-002-532-750	Vitas-M Laboratory, Ltd.	STL531608
	18-1	MolPort-007-594-540	ChemDiv, Inc.	C190-0515
	19-2	MolPort-000-240-904	Otava, Ltd.	1680645
	19-3	MolPort-000-427-565	Otava, Ltd.	1665584
	21-1	MolPort-029-883-887	InterBioScreen Ltd.	STOCK7S-46971
	21-2	MolPort-030-000-451	Vitas-M Laboratory, Ltd.	STL407527
	22-1	MolPort-007-822-287	ChemDiv, Inc.	G017-1147
	23-1	MolPort-010-811-248	ChemDiv, Inc.	F296-0122
	28-1	MolPort-008-316-704	InterBioScreen Ltd.	STOCK6S-81935
	29-1	MolPort-039-340-926	Vitas-M Laboratory, Ltd.	STL435090
	Analogue screening
	7-5	MolPort-046-068-119	Vitas-M Laboratory, Ltd.	STL551885
	7-6	MolPort-044-180-935	Vitas-M Laboratory, Ltd.	STL550462
	7-7	MolPort-046-068-264	Vitas-M Laboratory, Ltd.	STL552110
	7-8	MolPort-044-179-564	Vitas-M Laboratory, Ltd.	STL549581
	7-9	MolPort-044-180-768	Vitas-M Laboratory, Ltd.	STL551073
	7-10	MolPort-044-180-046	Vitas-M Laboratory, Ltd.	STL549499
	A1	MolPort-044-179-778	Vitas-M Laboratory, Ltd.	STL550097
	A2	MolPort-044-180-942	Vitas-M Laboratory, Ltd.	STL550152
	A3	MolPort-044-180-347	InterBioScreen Ltd.	STOCK1N-94466
	A4	MolPort-044-179-596	Vitas-M Laboratory, Ltd.	STL549572
	A5	MolPort-044-180-115	Vitas-M Laboratory, Ltd.	STL551566
	A6	MolPort-044-179-784	Vitas-M Laboratory, Ltd.	STL549735
	A7	MolPort-044-543-567	Vitas-M Laboratory, Ltd.	STL551456
	A8	MolPort-044-180-679	Vitas-M Laboratory, Ltd.	STL549422
	A9	MolPort-044-543-423	Vitas-M Laboratory, Ltd.	STL551263
	A10	MolPort-044-543-496	Vitas-M Laboratory, Ltd.	STL551590
	A11	MolPort-044-180-618	Vitas-M Laboratory, Ltd.	STL550656
	A12	MolPort-046-068-187	Vitas-M Laboratory, Ltd.	STL552168
	B1	MolPort-044-544-656	Vitas-M Laboratory, Ltd.	STL550243
	B2	MolPort-044-179-837	Vitas-M Laboratory, Ltd.	STL550667
	B3	MolPort-044-180-138	Vitas-M Laboratory, Ltd.	STL549978
	B4	MolPort-044-543-978	Vitas-M Laboratory, Ltd.	STL551257
	B5	MolPort-044-179-442	Vitas-M Laboratory, Ltd.	STL550921
	B6	MolPort-044-181-082	Vitas-M Laboratory, Ltd.	STL550984
	C1	MolPort-044-180-625	Vitas-M Laboratory, Ltd.	STL550102
